# Supplementary material for: An en masse phenotype and function prediction system for Mus musculus
Source: Genome Biol. 2008 Jun 27;9(Suppl 1):S8. doi: 10.1186/gb-2008-9-s1-s8 (PMC2447542; doi:10.1186/gb-2008-9-s1-s8)
Supplement: Additional data file 1 — Predictions, ratings, and evidence supporting novel GO term predictions. [file gb-2008-9-s1-s8-S1.xls]

## Sheet: Sheet1
					19	5	4	1	5	2
BIN	MGI_ID	Gene Symbol	GO_ID	GO term	would be annotated	likely to be true	unclear	seems unlikely	very unlikely or not true	already annotated	reasons
BP_3_10	MGI:893575	Plscr1	GO:0042632	cholesterol homeostasis	1						IMP J:92404
BP_3_10	MGI:98400	Srd5a1	GO:0048806	genitalia development					1		Involved in cervical ripening, this is part of partuition, not development of the cervix.No defect in development of male genitalia.
BP_3_10	MGI:97774	Prph	GO:0045104	intermediate filament cytoskeleton organization and biogenesis						1
BP_11-30	MGI:2144967	Ighg	GO:0045807	positive regulation of endocytosis	1						Based on Alex Diehl's knowledge of immunology, this would be annotated to endocytosis. I spoke with an immunologist here at MGI and he says he think it would be annotated to the regulates term.No literature in MGI to support this.
BP_11-30	MGI:87934	Adra2a	GO:0008217	blood pressure regulation	1						IMP J:102353 would be annotated to baroreflex
BP_11-30	MGI:108092	Bin1	GO:0007612	learning	1						IMP J:75306
BP_31-100	MGI:1321385	Entpd5	GO:0009117	nucleotide metabolism	1						IDA J:65756, Function=GO:0004551;component=GO:0005783
BP_31-100	MGI:1350924	Irf5	GO:0001816	cytokine production	1						IMP J:97567
BP_31-100	MGI:1341296	Tlr6	GO:0031382	positive regulation of cellular biosynthesis	1						IMP J:95233, increase in DNA synthesis in response to infection. Not a very informative annotation.
BP_101-300	MGI:87870	Acat1	GO:0044255	cellular lipid metabolism	1						IDA J:29712 process GO:0008203
BP_101-300	MGI:1352453	Nr2f6	GO:0051674	localization of cell				1			Transcription factor. May regulate genes involved in neuron development, but no evidence of involvement in positioning of a cell.
BP_101-300	MGI:2672859	Slfn8	GO:0042127	regulation of cell proliferation		1					Transgenic animals show T-cell proliferation differences
CC_3_10	MGI:1924741	Mybpc1	GO:0031672	A band		1					Gilbert R, Kelly MG, Mikawa T, Fischman DA. The carboxyl terminus of myosin binding protein C (MyBP-C, C-protein) specifies incorporation into A-band of striated muscle. J Cell Sci 1996;109:101–111.
CC_3_10	MGI:1916469	Ddah1	GO:0005758	mitochondrial intermembrane space					1		Regulates cytosolic concentration of arginine derivatives. Human shown not to be in mitochondria.
CC_3_10	MGI:1914813	Narfl	GO:0005638	lamin filament			1				No evidence, but in the family.
CC_11_30	MGI:1351342	Grm5	GO:0044456	synapse part	1						IDA J:121224 GO:0045211
CC_11_30	MGI:1916531	Spata4	GO:0009434	flagellum (sensu eukaryota)					1		Human protein associated with the nucleus.
CC_11_30	MGI:1918876	Gimap6	GO:0031968	organelle outer membrane			1				One member of the family is in the ER. Nothing know about this GP.
CC_31_100	MGI:107183	Cct8	GO:0044445	cytosolic part	1						IDA, J:55368, GO:0005832
CC_31_100	MGI:95772	Gnai2	GO:0019898	extrinsic to membrane	1						IPI, J:20413 UniProt:P30557
CC_31_100	MGI:1888986	Dlgh3	GO:0045202	synapse	1						Based on binding studies in J:80555. J:113926 shows that the rat ortholog interactswith proteins comple1es that are being built at the synapse and performs immunolocalization in the rat.
CC_101_300	MGI:107183	Cct8	GO:0005829	cytosol	1						IDA, J:55368, GO:0005832
CC_101_300	MGI:95488	Fbln2	GO:0005829	cytosol					1		Well characterized ECM protein
CC_101_300	MGI:98927	Vcl	GO:0005578	extracellular matrix (sensu metazoa)					1		Part of adhesion contact where cells bind to the ECM
MF_3_10	MGI:1858257	Mpp2	GO:0019201	nucleotide kinase activity		1					Has guanylate kinase domain. TAS annotation for human ortholog.
MF_3_10	MGI:97597	Prkcc	GO:0001565	phorbol esther receptor activity	1						ISS with UniProt:P63319 IDA
MF_3_10	MGI:1202713	Rhag	GO:0015101	organic cation transporter activity	1						IMP, PMID: 15572441GO:0015843 Should be is_a GO:0015101
MF_11_30	MGI:1858257	Mpp2	GO:0016776	phosphotransferase activity, phosphate group as acceptor		1					Has guanylate kinase domain. TAS annotation for human ortholog.
MF_11_30	MGI:2144967	Ighg	GO:0003823	antigen binding	1						Don't know much about immunology, but pretty sure this is right.
MF_11_30	MGI:2243223	Rlbp1l2	GO:0019842	vitamin binding			1
MF_31_100	MGI:1915010	Slc38a2	GO:0015290	electrochemical potential-driven transporter activity	1						ISS with UniProt:Q9JHE5, PMID:10747860
MF_31_100	MGI:2182255	V1re13	GO:0005550	pheromone binding		1					in the right family to be a pheromone receptor
MF_31_100	MGI:3036234	Hdac4	GO:0016810	hydrolase activity, acting on carbon-nitrogen (but not peptide) bonds	1						ISS with UniProt:P56524, GO:0004407, PMID: 10220385
MF_101_300	MGI:1095010	Slc38a2	GO:0005386	carrier activity						1	via GO:0015171
MF_101_300	MGI:1921970	4930511J11Rik	GO:0042802	identical protein binding			1				Nothing known about this. Domain implies it may bind other like-molecules.
MF_101_300	MGI:104635	Tle2	GO:0016564	transcriptional repressor activity	1						IDA, J:51647
