# Supplementary material for: An en masse phenotype and function prediction system for Mus musculus
Source: Genome Biol. 2008 Jun 27;9(Suppl 1):S8. doi: 10.1186/gb-2008-9-s1-s8 (PMC2447542; doi:10.1186/gb-2008-9-s1-s8)
Supplement: Additional data file 2 — Phenotype term predictions and supporting evidence. [file gb-2008-9-s1-s8-S2.xls]

## Sheet: Sheet1
BIN	MGI_ID for gene	Mouse Gene Symbol	Mouse Gene Name	MP ID	MP term	would be annotated	likely to be true	unclear	seems unlikely	very unlikely or not true	already annotated	reasons
3_10 html	MGI:95569	Folr2	folate receptor 2 (fetal)	MP:0006076	abnormal circulating homocysteine level	1						J:57765
3_10 html		Lamc2	laminin, gamma 2	MP:0002251	abnormal nasopharynx morphology			1				shares domians with genes shown to be involved in cranal malformations
3_10 html		Fgb	fibrinogen, B beta polypeptide	MP:0005435	hemoperitoneum		1					based on the function of this gene, this makes sense. Human disorders show internal hemmorhage.
3_10 html		Tbx4	T-box 4	MP:0000963	fused dorsal root ganglion			1				Null embryos show a defect in chorioallantoic fusion. NO DRG phenotypes reported.
3_10 html		Vav2	Vav2 oncogene	MP:0005660	abnormal circulating adrenaline level	1						J:124056
3_10 html		Arnt2	aryl hydrocarbon receptor nuclear translocator 2	MP:0002872	polycythemia					1		Not seen reportedly expressed only in neural tissues.
3_10 html		Slc4a8	solute carrier family 4 (anion exchanger), member 8	MP:0006024	collapsed Reissner membrane			1				Very little known about this Gene product
3_10 html		Kcnq1ot1	KCNQ1 overlapping transcript 1	MP:0004920	increased placenta weight		1					Seems to regulate genes in the placenta. Humans have an overgrowth syndrome (Beckwith-Wiedemann syndrome) that correlates with this gene.
3_10 html		Fbn2	fibrillin 2	MP:0005303	abnormal urinary bladder physiology				1			Mutants have syndactly, no bladder phenotype reported.
3_10 html		Tlr6	toll-like receptor 6	MP:0002319	hyperoxia				1			Only reports are about immune problems in these mutants.
11_30.html		Pnliprp1	pancreatic lipase related protein 1	MP:0005342	abnormal lipid absorption			1				Circumstantial support that it is a lipase, but not enough hard evidence to make the call.
11_30.html		Crabp2	cellular retinoic acid binding protein II	MP:0005400	abnormal vitamin level		1					Due to the limb phenotype and the function of this protein it is likely that it controls RA levels in tissue, however, this has not been measured directly in mutants.
11_30.html		Nfatc1	nuclear factor of activated T-cells, cytoplasmic, calcineurin-dependent 1	MP:0001065	abnormal trigeminal nerve morphology				1			Couldn't find evidence for this specifically, although the pathway is involved in lots of processes.
11_30.html		Tbx4	T-box 4	MP:0004173	abnormal intervertebral disk morphology				1			This defect was not reported in the null animal. But animals fail to develop past 10.5dpc
11_30.html		Ccr1	chemokine (C-C motif) receptor 1	MP:0002330	abnormal bronchial provocation	1						J:41324
11_30.html		Nrp1	neuropilin 1	MP:0002239	abnormal nasal septum morphology					1		Npn2 has this phenotype. Npn1 seems to be more of a trunck NC migration factor.
11_30.html		Acvr1b	activin A receptor, type 1B	MP:0000460	mandible hypoplasia			1				Mutants die very early in embryogenesis.
11_30.html		Dvl3	dishevelled 3, dsh homolog (Drosophila)	MP:0004491	abnormal orientation of outer hair cell stereociliary bundles			1				NO evidence for this gene being involved in this process.
11_30.html		Grm5	glutamate receptor, metabotropic 5	MP:0001985	abnormal gustatory system physiology		1					metabotropic glutamate receptors have been shown in human to be part of the response to mouth/jas pain
11_30.html		Plxna1	plexin A1	MP:0001063	abnormal trochlear nerve morphology		1
3_100.html		Akap3	A kinase (PRKA) anchor protein 3	MP:0004543	abnormal sperm physiology		1					Probably reuglates sperm motility.
3_100.html		Tbx4	T-box 4	MP:0005269	abnormal occipital bone morphology			1				This defect was not reported in the null animal. But animals fail to develop past 10.5dpc
3_100.html		Nfatc1	nuclear factor of activated T-cells, cytoplasmic, calcineurin-dependent 1	MP:0000968	abnormal sensory neuron innervation				1			Couldn't find evidence for this specifically, although the pathway is involved in skeletal muscle development in other species.
3_100.html		Nrp1	neuropilin 1	MP:0002233	abnormal nose morphology				1			Npn2 has this phenotype. Npn1 seems to be more of a trunck NC migration factor.
3_100.html		Kcnj6	potassium inwardly-rectifying channel, subfamily J, member 6	MP:0004215	abnormal myocardial fiber physiology					1		Not reported in phenotype records
3_100.html		Cryba4	crystallin, beta A4	MP:0001304	cataracts		1					This is one of the dtructural components of the lens I would suspect that mutations could cause cataracts.
3_100.html		Igh-7	immunoglobulin heavy chain 7 (heavy chain of IgE)	MP:0002494	increased IgM level					1		Serum levels of Igm were normal in mutant mice. J:19552
3_100.html		H2-DMb2	histocompatibility 2, class II, locus Mb2	MP:0008082	increased single-positive T cell number		1					Polymorphisms in this gene seem to correlate with collagen arthritis. This may be correlated with increased T-cells, but not directly tested in J:33108.
3_100.html		Tgfbr1	transforming growth factor, beta receptor I	MP:0000556	abnormal hindlimb morphology				1			Not reported in leiterature, but embryos have severe defect.
3_100.html		Tnfsf15	tumor necrosis factor (ligand) superfamily, member 15	MP:0001805	decreased IgG level				1			Does not effect B cells.
101_300.html		Cacng7	calcium channel, voltage-dependent, gamma subunit 7	MP:0002272	abnormal nervous system electrophysiology			1				No evidence in mouse that it is neuronal.
101_300.html		Acvr1b	activin A receptor, type 1B	MP:0000163	abnormal cartilage morphology		1					Has a problem in nasal septum morphology when heterozygously combined with other mutations (J:108723). The nasal septum includes a cartilagenous component.
101_300.html		Bmpr1b	bone morphogenetic protein receptor, type 1B	MP:0000259	abnormal vascular development					1		This receptor seems to be involved in the skeletal system while 1a is the blood vessel receptor.
101_300.html		Akap3	A kinase (PRKA) anchor protein 3	MP:0001925	male infertility		1					Probably reuglates sperm motility.
101_300.html		Nfatc2	nuclear factor of activated T-cells, cytoplasmic, calcineurin-dependent 2		enlarged heart					1		No heart phenotype in knockouts. J:1100686
101_300.html		Tgfbr1	transforming growth factor beta receptor		abnormal cartilage development			1				Siganling pathway can affect chondroitin and dermatan sulfate syntehsis. Mutants die young and patterning is messed up. This leads to abnormal rib morphogenesis and weird cartilage but I don't think it is the primary defect.
101_300.html		Nfatc1	nuclear factor of activated T-cells, cytoplasmic, calcineurin-dependent 1		abnormal innervation			1				Involved in signaling in skeletal muscle cells, but not clear theat it would effect innervation. Seems to effect it in chicken and rat muscle.
101_300.html		Cdkn1a	cyclin-dependent kinase inhibitor 1A (P21)		abnormal ear physiology					1		J:28420 shows no physiology phenotype. J:98518 shows abnormal hair cells, but reports on no physiological defect.
101_300.html		Dct	dopachrome tautomerase		abnormal posterior eye segment morphology					1		Null has no eye phenotype.
101_300.html		Tnfsf15	tumor necrosis factor (ligand) superfamily, member 15		altered susceptibility to infection		1					Involved in T cell expansion during the immune response. J:75557
